# Supplementary material for: Characterisation of a Spontaneous Mutant of Lemna gibba G3 (Lemnaceae)
Source: Plants (Basel). 2023 Jul 2;12(13):2525. doi: 10.3390/plants12132525 (PMC10346275; doi:10.3390/plants12132525)
Supplement: Supplementary file 1 [file plants-12-02525-s001.zip]

Archive with 2 entries (2 files):
- SupplementTableS1.xlsx
- SupplementTableS2.pdf
