# Supplementary material for: Characterisation of a Spontaneous Mutant of Lemna gibba G3 (Lemnaceae)
Source: Plants (Basel). 2023 Jul 2;12(13):2525. doi: 10.3390/plants12132525 (PMC10346275; doi:10.3390/plants12132525)
Supplement: Supplementary file 1 [file plants-12-02525-s001.zip › SupplementTableS1.xlsx]

## Sheet: Sheet1
Supplementary Table S1: List of individual genome size measurements (including the used cytometer and reference standard) performed for the Lemna gibba clones 7796, 9602, 7641, 7922 and 8682
Species	Clone	Cytometer1	Date	No.	Reference standard2	Mean fluorescence channel		DNA content (pg/2C)		Genome size (Mbp/1C)
						Reference	Lemna	sample	average
Lemna gibba	7796	C	25.06.2014	1	G	220.31	112.12	1.13489	1.1399	557.412
		C	25.06.2014	2	G	218.32	111.37	1.13757	± 0,02	± 10
		C	25.06.2014	3	G	550.71	284.42	1.15171
		C	25.06.2014	4	G	542.19	281.46	1.15763
		C	22.08..2017	5	G	317.67	160.39	1.12592
		C	22.08..2017	6	G	207.01	103.37	1.11355
		C	22.08..2017	7	G	205.03	102.7	1.11701
		C	23.08.2017	8	G	250.99	126.95	1.12793
		C	23.08.2017	9	G	253.77	127.3	1.11865
		C	08.01.2019	10	G	226.83	113.73	1.1181
		C	01.02.2022	11	G	296.39	148.87	1.12008
		C	01.02.2022	12	G	292.18	148.6	1.13416
		C	02.02.2022	13	G	313.64	158.64	1.12794
		I	03.02.2022	14	G	74.27	39.34	1.18121
		I	03.02.2022	15	G	73.85	38.69	1.1683
		I	04.02.2022	16	G	79.36	41.22	1.15827
		I	16.05.2023	17	L	78.56	46.66	1.16412
		I	16.05.2023	18	L	74.52	44.15	1.16122
	9602	C	25.06.2014	1	R	102.14	217.8	2.36693	2.35781	1152.97
		C	25.06.2014	2	R	102.32	222.26	2.41115	± 0,05	± 26
		C	25.06.2014	3	R	248.55	533.27	2.38153
		C	25.06.2014	4	R	252.56	533.4	2.34429
		C	08.01.2019	5	R	58.65	126.73	2.39847
		C	02.02.2022	6	R	204.64	449.09	2.43594
		C	02.02.2022	7	R	199.42	436.71	2.43079
		C	02.02.2022	8	R	201.75	442.78	2.43611
		C	29.03.2023	9	L	333.71	388.88	2.28403
		C	29.03.2023	10	L	324.52	377.17	2.27799
		C	29.03.2023	11	L	356.95	418.5	2.29797
		C	29.03.2023	12	L	350.64	411.32	2.29919
		I	04.02.2022	13	R	38.2	80.86	2.3496
		I	04.02.2022	14	R	39.63	83.11	2.32783
		I	04.02.2022	15	R	38.81	82.22	2.35156
		I	16.05.2023	16	L	77.85	92.32	2.32431
		I	16.05.2023	17	L	76.8	92.67	2.36502
	7641	C	08.01.2019	1	G	89.88	46.7	1.15867	1.16099	567.724
		C	01.02.2022	2	G	304.88	156.36	1.14367	± 0,01	± 6
		C	01.02.2022	3	G	300.64	154.12	1.14319
		C	02.02.2022	4	G	312.88	160.42	1.14337
		C	29.03.2023	5	L	305.24	181.26	1.1639
		C	29.03.2023	6	L	293.61	174.84	1.16715
		C	29.03.2023	7	L	333.89	198.77	1.16682
		C	29.03.2023	8	L	341.51	204	1.1708
		I	03.02.2022	9	G	75.18	39.67	1.1767
		I	03.02.2022	10	G	74.99	39.55	1.17611
		I	04.02.2022	11	G	79.63	41.44	1.16051
	7922	C	08.01.2019	1	G	127.84	61.72	1.07662	1.09446	535.19
		C	01.02.2022	2	G	342.74	166.5	1.08331	± 0,02	± 8
		C	01.02.2022	3	G	304.8	147.61	1.07996
		C	01.02.2022	4	G	307.64	149.97	1.08709
		I	03.02.2022	5	G	76.55	38.05	1.10845
		I	03.02.2022	6	G	76	37.87	1.11119
		I	03.02.2022	7	G	81.19	40.58	1.11459
	8682	C	22.08.2017	1	G	203.02	105.16	1.15509	1.15489	564.74
		C	22.08.2017	2	G	196.69	102.53	1.16245	± 0,01	± 3
		C	23.08.2017	3	G	254.15	131.18	1.15102
		C	23.08.2017	4	G	214.05	110.48	1.15099
Abbreviations:		1 C - CyFlow Space; I - BD Influx
		2 G - Glycine max; L - Lycopersicon esculentum; R - Raphanus sativus
